# Supplementary material for: Critical assessment of coiled-coil predictions based on protein structure data
Source: Sci Rep. 2021 Jun 14;11:12439. doi: 10.1038/s41598-021-91886-w (PMC8203680; doi:10.1038/s41598-021-91886-w)
Supplement: Supplementary file 2 — Supplementary Information 2. [file 41598_2021_91886_MOESM2_ESM.xlsx]

## Sheet: cover
Critical assessment of coiled-coil predictions based on protein structure data
Dominic Simm1,2, Klas Hatje1#, Stephan Waack2 and Martin Kollmar1,2*
1 Group Systems Biology of Motor Proteins, Department of NMR-based Structural Biology, Max-Planck-Institute for Biophysical Chemistry, Göttingen, Germany
2 Theoretical Computer Science and Algorithmic Methods, Institute of Computer Science, Georg-August-University Göttingen, Göttingen, Germany
* Corresponding author
E-mail: mako@nmr.mpibpc.mpg.de
# Current address: Roche Pharmaceutical Research and Early Development, Pharmaceutical Sciences, Roche Innovation Center Basel, F. Hoffmann-La Roche Ltd., Basel, Switzerland

## Sheet: Overview PDB-level
Coiled coils and Predictions (PDB-version:2018-12)
#PDBs =	144270		#Coiled-Coils =	27803
#PDBSequences =	187776		#Coiled-Coil-Components =	59693
#PDBSeq. wto. X =	187021		#CCCs w. dist. PDBs =	10684
			#CCCs w. dist. PDBseqs. =	14117
PDB-Level evaluation
#Positives =	10684	[P = TP+FN]
#Negatives =	133586	[N = FP+TN]				TP-Rate	TN-Rate		False discovery rate	Negative Predictive Value	Accuracy	Matthews correlation	Miss rate
		#distinctPDBs				Sensitivity	Specificity	Positive Predictive Value				coefficient
tool	#Preds	[P' = TP+FP]	[FP = P'-TP]	[FN = P-TP]	[TN = N-FP]	[Sens = TP/P]	[Spec = TN/N]	[PPV = TP/P']	[FDR = FP/P']	[NPV = TN/(TN+FN)]	[ACC = (TP+TN)/(P+N)]	[MCC=...]	[MR = FN/P]
marcoil	6494	4368	2042	8358	131544	0.217709	0.984714	0.532509	0.467491	0.940258	0.927913	0.309352	0.782291
multicoil	18393	13866	9622	6440	123964	0.39723	0.927971	0.306072	0.693928	0.950615	0.888667	0.28892	0.60277
multicoil2	3464	2923	1098	8859	132488	0.170816	0.991781	0.624359	0.375641	0.937324	0.930984	0.302205	0.829184
ncoils	61231	37177	30066	3573	103520	0.665575	0.774932	0.191274	0.808726	0.966636	0.766833	0.263743	0.334425
paircoil	1719	1307	433	9810	133153	0.0818046	0.996759	0.668707	0.331293	0.931381	0.929001	0.217129	0.918195
paircoil2	6812	4784	2388	8288	131198	0.224261	0.982124	0.500836	0.499164	0.940582	0.926	0.301831	0.775739
socket	59693	10684	[P]
Venn-Diagram (Matches/Intersections), same PDB					Matthews correlation coefficient
[TP]	socket				same PDB
marcoil	2326			marcoil	0.309352
multicoil	4244			multicoil	0.28892
multicoil2	1825			multicoil2	0.302205
ncoils	7111			ncoils	0.263743
paircoil	874			paircoil	0.217129
paircoil2	2396			paircoil2	0.301831
	TN-100000 (for displaying purpose)	FP	TP	FN
paircoil2	31198	2388	2396	8288	7
paircoil	33153	433	874	9810	6
ncoils	3520	30066	7111	3573	5
multicoil2	32488	1098	1825	8859	4
multicoil	23964	9622	4244	6440	3
marcoil	31544	2042	2326	8358	2
socket	33586	0	10684	0	1
	Sensitivity
paircoil2	0.224261	0.775739	6
paircoil	0.0818046	0.918195	5
ncoils	0.665575	0.334425	4
multicoil2	0.170816	0.829184	3
multicoil	0.39723	0.60277	2
marcoil	0.217709	0.782291	1
	Specificity
paircoil2	0.982124	0.0178761	6
paircoil	0.996759	0.00324136	5
ncoils	0.774932	0.225068	4
multicoil2	0.991781	0.00821942	3
multicoil	0.927971	0.0720285	2
marcoil	0.984714	0.015286	1
		False discovery rate
	Positive Predictive Value
paircoil2	0.500836	0.499164	6
paircoil	0.668707	0.331293	5
ncoils	0.191274	0.808726	4
multicoil2	0.624359	0.375641	3
multicoil	0.306072	0.693928	2
marcoil	0.532509	0.467491	1
	Accuracy
paircoil2	92.6	6
paircoil	92.9001	5
ncoils	76.6833	4
multicoil2	93.0984	3
multicoil	88.8667	2
marcoil	92.7913	1

## Sheet: Overview sequence-level
Coiled coils and Predictions (PDB-version:2018-12)
#PDBs =	144270		#Coiled-Coils =	27803
#PDBSequences =	187776		#Coiled-Coil-Components =	59693
#PDBSeq. wto. X =	187021		#CCCs w. dist. PDBs =	10684
			#CCCs w. dist. PDBseqs. =	14117
Sequence-level evaluation
#Positives =	14117	[P = TP+FN]	%Positives =	7.54835
#Negatives =	172904	[N = FP+TN]	%Negatives =	92.4516		TP-Rate	TN-Rate		False discovery rate	Negative Predictive Value	Accuracy	Matthews correlation	Miss rate
		#distinctPreds				Sensitivity	Specificity	Positive Predictive Value				coefficient
tool	#Preds	[P' = TP+FP]	[FP = P'-TP]	[FN = P-TP]	[TN = N-FP]	[Sens = TP/P]	[Spec = TN/N]	[PPV = TP/P']	[FDR = FP/P']	[NPV = TN/(TN+FN)]	[ACC = (TP+TN)/(P+N)]	[MCC=...]	[MR = FN/P]
marcoil	6494	6494	4141	11764	168763	0.166678	0.97605	0.362334	0.637666	0.934835	0.914956	0.205948	0.833322
multicoil	18393	18393	15298	11022	157606	0.219239	0.911523	0.168271	0.831729	0.934637	0.859267	0.116002	0.780761
multicoil2	3464	3464	1733	12386	171171	0.122618	0.989977	0.499711	0.500289	0.932522	0.924506	0.220607	0.877382
ncoils	61231	61231	56074	8960	116830	0.365304	0.675693	0.084222	0.915778	0.92877	0.652264	0.0230791	0.634696
paircoil	1719	1719	792	13190	172112	0.0656655	0.995419	0.539267	0.460733	0.928819	0.925238	0.169095	0.934334
paircoil2	6812	6812	4359	11664	168545	0.173762	0.974789	0.3601	0.6399	0.935275	0.914325	0.209472	0.826238
socket	14117	14117	[P]
Venn-Diagram (Matches/Intersections), same sequence and >1aa overlap					Matthews correlation coefficient
[TP]	socket				sequence-level
marcoil	2353			marcoil	0.205948
multicoil	3095			multicoil	0.116002
multicoil2	1731			multicoil2	0.220607
ncoils	5157			ncoils	0.0230791
paircoil	927			paircoil	0.169095
paircoil2	2453			paircoil2	0.209472
	TN-100000 (for displaying purpose)	FP	TP	FN
paircoil2	68545	4359	2453	11664	7
paircoil	72112	792	927	13190	6
ncoils	16830	56074	5157	8960	5
multicoil2	71171	1733	1731	12386	4
multicoil	57606	15298	3095	11022	3
marcoil	68763	4141	2353	11764	2
socket	72904	0	14117	0	1
	Sensitivity
paircoil2	0.173762	0.826238	6
paircoil	0.0656655	0.934334	5
ncoils	0.365304	0.634696	4
multicoil2	0.122618	0.877382	3
multicoil	0.219239	0.780761	2
marcoil	0.166678	0.833322	1
	Specificity
paircoil2	0.974789	0.0252105	6
paircoil	0.995419	0.00458058	5
ncoils	0.675693	0.324307	4
multicoil2	0.989977	0.0100229	3
multicoil	0.911523	0.0884768	2
marcoil	0.97605	0.0239497	1
		False discovery rate
	Positive Predictive Value
paircoil2	0.3601	0.6399	6
paircoil	0.539267	0.460733	5
ncoils	0.084222	0.915778	4
multicoil2	0.499711	0.500289	3
multicoil	0.168271	0.831729	2
marcoil	0.362334	0.637666	1
	Accuracy
paircoil2	91.4325	6
paircoil	92.5238	5
ncoils	65.2264	4
multicoil2	92.4506	3
multicoil	85.9267	2
marcoil	91.4956	1

## Sheet: naive-model-plot
	P	N	TP	TN	accuracy	FP	precision	sensitivity	F1score
0	0	100000	0	100000	1	0	#DIV/0!	#DIV/0!	#DIV/0!
0.1	10000	90000	1000	81000	0.82	9000	0.1	0.1	0.1
0.2	20000	80000	4000	64000	0.68	16000	0.2	0.2	0.2
0.3	30000	70000	9000	49000	0.58	21000	0.3	0.3	0.3
0.4	40000	60000	16000	36000	0.52	24000	0.4	0.4	0.4
0.5	50000	50000	25000	25000	0.5	25000	0.5	0.5	0.5
0.6	60000	40000	36000	16000	0.52	24000	0.6	0.6	0.6
0.7	70000	30000	49000	9000	0.58	21000	0.7	0.7	0.7
0.8	80000	20000	64000	4000	0.68	16000	0.8	0.8	0.8
0.9	90000	10000	81000	1000	0.82	9000	0.9	0.9	0.9
1	100000	0	100000	0	1	0	1	1	1
#sequences	#predictions	proportion	proportion	0	100000	0	100000	1	0	accuracy	sensitivity	specificity	precission
187021	6494	3.47234	0.0347234	3472.34	96527.7	120.571	93175.9	0.932965	3351.77	0.914956	0.166678	0.97605	0.362334
	18393	9.83472	0.0983472	9834.72	90165.3	967.218	81297.8	0.82265	8867.51	0.859267	0.219239	0.911523	0.168271
	3464	1.8522	0.018522	1852.2	98147.8	34.3064	96329.9	0.963642	1817.89	0.924506	0.122618	0.989977	0.499711
	61231	32.7402	0.327402	32740.2	67259.8	10719.2	45238.8	0.55958	22021	0.652264	0.365304	0.675693	0.084222
	1719	0.919148	0.00919148	919.148	99080.9	8.44833	98170.2	0.981786	910.7	0.925238	0.0656655	0.995419	0.539267
	6812	3.64237	0.0364237	3642.37	96357.6	132.669	92847.9	0.929806	3509.7	0.914325	0.173762	0.974789	0.3601
	14117	7.54835	0.0754835	7548.35	92451.6	569.776	85473.1	0.860429	6978.57
