# Supplementary material for: Critical assessment of coiled-coil predictions based on protein structure data
Source: Sci Rep. 2021 Jun 14;11:12439. doi: 10.1038/s41598-021-91886-w (PMC8203680; doi:10.1038/s41598-021-91886-w)
Supplement: Supplementary file 3 — Supplementary Information 3. [file 41598_2021_91886_MOESM3_ESM.xlsx]

## Sheet: cover
Critical assessment of coiled-coil predictions based on protein structure data
Dominic Simm1,2, Klas Hatje1#, Stephan Waack2 and Martin Kollmar1,2*
1 Group Systems Biology of Motor Proteins, Department of NMR-based Structural Biology, Max-Planck-Institute for Biophysical Chemistry, Göttingen, Germany
2 Theoretical Computer Science and Algorithmic Methods, Institute of Computer Science, Georg-August-University Göttingen, Göttingen, Germany
* Corresponding author
E-mail: mako@nmr.mpibpc.mpg.de
# Current address: Roche Pharmaceutical Research and Early Development, Pharmaceutical Sciences, Roche Innovation Center Basel, F. Hoffmann-La Roche Ltd., Basel, Switzerland

## Sheet: 100
Coiled-Coils and Predictions (PDB-version:2020-03)
#PDBSequences =	187776		#Coiled-Coils =	27803
#PDBs =	144270		#Coiled-Coil-Components =	59693
#PDBSeq. wto. X =	187021		#CCCs w. dist. PDBs =	10684
			#CCCs w. dist. PDBseqs. =	14117
PDB-Level evaluation
#Positives =	14117	[P = TP+FN]	%Positives =	7.54835
#Negatives =	172904	[N = FP+TN]	%Negatives =	92.4516		TP-Rate	TN-Rate		False discovery rate	Negative Predictive Value	Accuracy	Matthews correlation	Miss rate
		#distinctPDBs				Sensitivity	Specificity	Positive Predictive Value				coefficient
tool	#Preds	[P' = TP+FP]	[FP = P'-TP]	[FN = P-TP]	[TN = N-FP]	[Sens = TP/P]	[Spec = TN/N]	[PPV = TP/P']	[FDR = FP/P']	[NPV = TN/(TN+FN)]	[ACC = (TP+TN)/(P+N)]	[MCC=...]	[MR = FN/P]
marcoil	6494	6494	4141	11764	168763	0.166678	0.97605	0.362334	0.637666	0.934835	0.914956	0.205948	0.833322
multicoil	18393	18393	15298	11022	157606	0.219239	0.911523	0.168271	0.831729	0.934637	0.859267	0.116002	0.780761
multicoil2	3464	3464	1733	12386	171171	0.122618	0.989977	0.499711	0.500289	0.932522	0.924506	0.220607	0.877382
ncoils	61231	61231	56074	8960	116830	0.365304	0.675693	0.084222	0.915778	0.92877	0.652264	0.0230791	0.634696
paircoil	1719	1719	792	13190	172112	0.0656655	0.995419	0.539267	0.460733	0.928819	0.925238	0.169095	0.934334
paircoil2	6812	6812	4359	11664	168545	0.173762	0.974789	0.3601	0.6399	0.935275	0.914325	0.209472	0.826238
socket	14117	14117	[P]
Venn-Diagram (Matches/Intersections)					Matthews correlation coefficient
[TP]	socket				sequence-level
marcoil	2353			marcoil	0.205948
multicoil	3095			multicoil	0.116002
multicoil2	1731			multicoil2	0.220607
ncoils	5157			ncoils	0.0230791
paircoil	927			paircoil	0.169095
paircoil2	2453			paircoil2	0.209472

## Sheet: 100cut14
Coiled-Coils and Predictions (PDB-version:2020-03)
#PDBSequences =	187776		#Coiled-Coils =	12510
#PDBs =	144270		#Coiled-Coil-Components =	25531
#PDBSeq. wto. X =	187021		#CCCs w. dist. PDBs =
			#CCCs w. dist. PDBseqs. =	6868
PDB-Level evaluation
#Positives =	6868	[P = TP+FN]	%Positives =	3.67231
#Negatives =	180153	[N = FP+TN]	%Negatives =	96.3277		TP-Rate	TN-Rate		False discovery rate	Negative Predictive Value	Accuracy	Matthews correlation	Miss rate
		#distinctPDBs				Sensitivity	Specificity	Positive Predictive Value				coefficient
tool	#Preds	[P' = TP+FP]	[FP = P'-TP]	[FN = P-TP]	[TN = N-FP]	[Sens = TP/P]	[Spec = TN/N]	[PPV = TP/P']	[FDR = FP/P']	[NPV = TN/(TN+FN)]	[ACC = (TP+TN)/(P+N)]	[MCC=...]	[MR = FN/P]
marcoil	5921	5921	3846	4793	176307	0.302126	0.978651	0.350448	0.649552	0.973534	0.953807	0.301607	0.697874
multicoil	18086	18086	15435	4217	164718	0.385993	0.914323	0.146577	0.853423	0.975038	0.894921	0.19111	0.614007
multicoil2	3463	3463	1951	5356	178202	0.220151	0.98917	0.436616	0.563384	0.970821	0.96093	0.292037	0.779849
ncoils	61209	61209	57333	2992	122820	0.564356	0.681754	0.063324	0.936676	0.976218	0.677443	0.09865	0.435644
paircoil	1719	1719	822	5971	179331	0.130606	0.995437	0.521815	0.478185	0.967777	0.963678	0.248414	0.869394
paircoil2	6812	6812	4546	4602	175607	0.329936	0.974766	0.332648	0.667352	0.974463	0.951086	0.305904	0.670064
socket	6868	6868	[P]
Venn-Diagram (Matches/Intersections)					Matthews correlation coefficient
[TP]	socket				sequence-level
marcoil	2075			marcoil	0.301607
multicoil	2651			multicoil	0.19111
multicoil2	1512			multicoil2	0.292037
ncoils	3876			ncoils	0.09865
paircoil	897			paircoil	0.248414
paircoil2	2266			paircoil2	0.305904

## Sheet: 100cut21
Coiled-Coils and Predictions (PDB-version:2020-03)
#PDBSequences =	187776		#Coiled-Coils =	4478
#PDBs =	144270		#Coiled-Coil-Components =	9333
#PDBSeq. wto. X =	187021		#CCCs w. dist. PDBs =
			#CCCs w. dist. PDBseqs. =	2985
PDB-Level evaluation
#Positives =	2985	[P = TP+FN]	%Positives =	1.59608
#Negatives =	184036	[N = FP+TN]	%Negatives =	98.4039		TP-Rate	TN-Rate		False discovery rate	Negative Predictive Value	Accuracy	Matthews correlation	Miss rate
		#distinctPDBs				Sensitivity	Specificity	Positive Predictive Value				coefficient
tool	#Preds	[P' = TP+FP]	[FP = P'-TP]	[FN = P-TP]	[TN = N-FP]	[Sens = TP/P]	[Spec = TN/N]	[PPV = TP/P']	[FDR = FP/P']	[NPV = TN/(TN+FN)]	[ACC = (TP+TN)/(P+N)]	[MCC=...]	[MR = FN/P]
marcoil	4724	4724	3245	1506	180791	0.495477	0.982368	0.313082	0.686918	0.991739	0.974596	0.381651	0.504523
multicoil	16549	16549	14780	1216	169256	0.59263	0.91969	0.106895	0.893105	0.992867	0.914469	0.226075	0.40737
multicoil2	3457	3457	2302	1830	181734	0.386935	0.987492	0.334105	0.665895	0.990031	0.977906	0.348375	0.613065
ncoils	61184	61184	58731	532	125305	0.821776	0.680872	0.0400922	0.959908	0.995772	0.683121	0.134265	0.178224
paircoil	1719	1719	963	2229	183073	0.253266	0.994767	0.439791	0.560209	0.987971	0.982932	0.325729	0.746734
paircoil2	6812	6812	5078	1251	178958	0.580905	0.972408	0.254551	0.745449	0.993058	0.966159	0.370142	0.419095
socket	2985	2985	[P]
Venn-Diagram (Matches/Intersections)					Matthews correlation coefficient
[TP]	socket				sequence-level
marcoil	1479			marcoil	0.381651
multicoil	1769			multicoil	0.226075
multicoil2	1155			multicoil2	0.348375
ncoils	2453			ncoils	0.134265
paircoil	756			paircoil	0.325729
paircoil2	1734			paircoil2	0.370142

## Sheet: 90
Coiled-Coils and Predictions (PDB-version:2020-03)
#PDBs =	56671		#Coiled-Coils =	7997
#PDBSequences =	49311		#Coiled-Coil-Components =	15742
#PDBSeq. wto. X =			#CCCs w. dist. PDBs =
			#CCCs w. dist. PDBseqs. =	3480
PDB-Level evaluation
#Positives =	3480	[P = TP+FN]	%Positives =	6.14071
#Negatives =	53191	[N = FP+TN]	%Negatives =	93.8593		TP-Rate	TN-Rate		False discovery rate	Negative Predictive Value	Accuracy	Matthews correlation	Miss rate
		#distinctPDBs				Sensitivity	Specificity	Positive Predictive Value				coefficient
tool	#Preds	[P' = TP+FP]	[FP = P'-TP]	[FN = P-TP]	[TN = N-FP]	[Sens = TP/P]	[Spec = TN/N]	[PPV = TP/P']	[FDR = FP/P']	[NPV = TN/(TN+FN)]	[ACC = (TP+TN)/(P+N)]	[MCC=...]	[MR = FN/P]
marcoil	2061	2061	1352	2771	51839	0.203736	0.974582	0.344008	0.655992	0.949258	0.927247	0.22868	0.796264
multicoil	5380	5380	4457	2557	48734	0.26523	0.916208	0.171561	0.828439	0.950147	0.876233	0.148602	0.73477
multicoil2	1143	1143	597	2934	52594	0.156897	0.988776	0.47769	0.52231	0.947162	0.937693	0.248776	0.843103
ncoils	16605	16605	15162	2037	38029	0.414655	0.714952	0.0869015	0.913098	0.949159	0.696511	0.0683643	0.585345
paircoil	587	587	290	3183	52901	0.0853448	0.994548	0.505963	0.494037	0.943246	0.938716	0.189443	0.914655
paircoil2	2008	2008	1280	2752	51911	0.209195	0.975936	0.36255	0.63745	0.949655	0.928852	0.240414	0.790805
socket	3480	3480	[P]
Venn-Diagram (Matches/Intersections)					Matthews correlation coefficient
[TP]	socket				sequence-level
marcoil	709			marcoil	0.22868
multicoil	923			multicoil	0.148602
multicoil2	546			multicoil2	0.248776
ncoils	1443			ncoils	0.0683643
paircoil	297			paircoil	0.189443
paircoil2	728			paircoil2	0.240414

## Sheet: 90cut14
Coiled-Coils and Predictions (PDB-version:2020-03)
#PDBs =	56671		#Coiled-Coils =	3636
#PDBSequences =	49311		#Coiled-Coil-Components =	6463
#PDBSeq. wto. X =			#CCCs w. dist. PDBs =
			#CCCs w. dist. PDBseqs. =	1767
PDB-Level evaluation
#Positives =	1767	[P = TP+FN]	%Positives =	3.118
#Negatives =	54904	[N = FP+TN]	%Negatives =	96.882		TP-Rate	TN-Rate		False discovery rate	Negative Predictive Value	Accuracy	Matthews correlation	Miss rate
		#distinctPDBs				Sensitivity	Specificity	Positive Predictive Value				coefficient
tool	#Preds	[P' = TP+FP]	[FP = P'-TP]	[FN = P-TP]	[TN = N-FP]	[Sens = TP/P]	[Spec = TN/N]	[PPV = TP/P']	[FDR = FP/P']	[NPV = TN/(TN+FN)]	[ACC = (TP+TN)/(P+N)]	[MCC=...]	[MR = FN/P]
marcoil	1897	1897	1293	1163	53611	0.341822	0.97645	0.318397	0.681603	0.978767	0.956662	0.307537	0.658178
multicoil	5276	5276	4523	1014	50381	0.426146	0.91762	0.142722	0.857278	0.98027	0.902296	0.205622	0.573854
multicoil2	1143	1143	674	1298	54230	0.265422	0.987724	0.410324	0.589676	0.976624	0.965203	0.312976	0.734578
ncoils	16600	16600	15518	685	39386	0.612337	0.717361	0.0651807	0.934819	0.982905	0.714087	0.125912	0.387663
paircoil	587	587	309	1489	54595	0.157329	0.994372	0.473595	0.526405	0.973451	0.968273	0.260417	0.842671
paircoil2	2008	2008	1387	1146	53517	0.351443	0.974738	0.309263	0.690737	0.979035	0.955303	0.306655	0.648557
socket	1767	1767	[P]
Venn-Diagram (Matches/Intersections)					Matthews correlation coefficient
[TP]	socket				sequence-level
marcoil	604			marcoil	0.307537
multicoil	753			multicoil	0.205622
multicoil2	469			multicoil2	0.312976
ncoils	1082			ncoils	0.125912
paircoil	278			paircoil	0.260417
paircoil2	621			paircoil2	0.306655

## Sheet: 90cut21
Coiled-Coils and Predictions (PDB-version:2020-03)
#PDBs =	56671		#Coiled-Coils =	1430
#PDBSequences =	49311		#Coiled-Coil-Components =	2360
#PDBSeq. wto. X =			#CCCs w. dist. PDBs =
			#CCCs w. dist. PDBseqs. =	825
PDB-Level evaluation
#Positives =	825	[P = TP+FN]	%Positives =	1.45577
#Negatives =	55846	[N = FP+TN]	%Negatives =	98.5442		TP-Rate	TN-Rate		False discovery rate	Negative Predictive Value	Accuracy	Matthews correlation	Miss rate
		#distinctPDBs				Sensitivity	Specificity	Positive Predictive Value				coefficient
tool	#Preds	[P' = TP+FP]	[FP = P'-TP]	[FN = P-TP]	[TN = N-FP]	[Sens = TP/P]	[Spec = TN/N]	[PPV = TP/P']	[FDR = FP/P']	[NPV = TN/(TN+FN)]	[ACC = (TP+TN)/(P+N)]	[MCC=...]	[MR = FN/P]
marcoil	1516	1516	1072	381	54774	0.538182	0.980804	0.292876	0.707124	0.993092	0.974361	0.385245	0.461818
multicoil	4870	4870	4346	301	51500	0.635152	0.922179	0.107598	0.892402	0.994189	0.918	0.238178	0.364848
multicoil2	1141	1141	766	450	55080	0.454545	0.986284	0.328659	0.671341	0.991896	0.978543	0.375912	0.545455
ncoils	16589	16589	15887	123	39959	0.850909	0.715521	0.0423172	0.957683	0.996931	0.717492	0.149102	0.149091
paircoil	587	587	344	582	55502	0.294545	0.99384	0.413969	0.586031	0.989623	0.98366	0.34116	0.705455
paircoil2	2008	2008	1509	326	54337	0.604848	0.972979	0.248506	0.751494	0.994036	0.96762	0.374363	0.395152
socket	825	825	[P]
Venn-Diagram (Matches/Intersections)					Matthews correlation coefficient							Stephan: MCC als Maß verwenden
[TP]	socket				sequence-level
marcoil	444			marcoil	0.385245
multicoil	524			multicoil	0.238178
multicoil2	375			multicoil2	0.375912
ncoils	702			ncoils	0.149102
paircoil	243			paircoil	0.34116
paircoil2	499			paircoil2	0.374363

## Sheet: 70
Coiled-Coils and Predictions (PDB-version:2020-03)
#PDBs =	46759		#Coiled-Coils =	6695
#PDBSequences =	39394		#Coiled-Coil-Components =	13133
#PDBSeq. wto. X =			#CCCs w. dist. PDBs =
			#CCCs w. dist. PDBseqs. =	2910
PDB-Level evaluation
#Positives =	2910	[P = TP+FN]	%Positives =	6.2234
#Negatives =	36484	[N = FP+TN]	%Negatives =	78.0256		TP-Rate	TN-Rate		False discovery rate	Negative Predictive Value	Accuracy	Matthews correlation	Miss rate
		#distinctPDBs				Sensitivity	Specificity	Positive Predictive Value				coefficient
tool	#Preds	[P' = TP+FP]	[FP = P'-TP]	[FN = P-TP]	[TN = N-FP]	[Sens = TP/P]	[Spec = TN/N]	[PPV = TP/P']	[FDR = FP/P']	[NPV = TN/(TN+FN)]	[ACC = (TP+TN)/(P+N)]	[MCC=...]	[MR = FN/P]
marcoil	1692	1692	1100	2318	35384	0.203436	0.96985	0.349882	0.650118	0.938518	0.913236	0.223552	0.796564
multicoil	4472	4472	3693	2131	32791	0.267698	0.898778	0.174195	0.825805	0.938978	0.85216	0.137261	0.732302
multicoil2	938	938	479	2451	36005	0.157732	0.986871	0.489339	0.510661	0.936265	0.925623	0.24808	0.842268
ncoils	13760	13760	12565	1715	23919	0.410653	0.655602	0.0868459	0.913154	0.933097	0.637508	0.0363498	0.589347
paircoil	488	488	240	2662	36244	0.0852234	0.993422	0.508197	0.491803	0.931579	0.926334	0.185974	0.914777
paircoil2	1642	1642	1034	2302	35450	0.208935	0.971659	0.37028	0.62972	0.939023	0.915317	0.236343	0.791065
socket	2910	2910	[P]
Venn-Diagram (Matches/Intersections)					Matthews correlation coefficient
[TP]	socket				sequence-level
marcoil	592			marcoil	0.223552
multicoil	779			multicoil	0.137261
multicoil2	459			multicoil2	0.24808
ncoils	1195			ncoils	0.0363498
paircoil	248			paircoil	0.185974
paircoil2	608			paircoil2	0.236343

## Sheet: 70cut14
Coiled-Coils and Predictions (PDB-version:2020-03)
#PDBs =	46759		#Coiled-Coils =	2993
#PDBSequences =	39394		#Coiled-Coil-Components =	5270
#PDBSeq. wto. X =			#CCCs w. dist. PDBs =
			#CCCs w. dist. PDBseqs. =	1470
PDB-Level evaluation
#Positives =	1470	[P = TP+FN]	%Positives =	3.14378
#Negatives =	37924	[N = FP+TN]	%Negatives =	81.1052		TP-Rate	TN-Rate		False discovery rate	Negative Predictive Value	Accuracy	Matthews correlation	Miss rate
		#distinctPDBs				Sensitivity	Specificity	Positive Predictive Value				coefficient
tool	#Preds	[P' = TP+FP]	[FP = P'-TP]	[FN = P-TP]	[TN = N-FP]	[Sens = TP/P]	[Spec = TN/N]	[PPV = TP/P']	[FDR = FP/P']	[NPV = TN/(TN+FN)]	[ACC = (TP+TN)/(P+N)]	[MCC=...]	[MR = FN/P]
marcoil	1554	1554	1047	963	36877	0.344898	0.972392	0.326255	0.673745	0.974551	0.948977	0.308938	0.655102
multicoil	4380	4380	3746	836	34178	0.431293	0.901223	0.144749	0.855251	0.976124	0.883688	0.20048	0.568707
multicoil2	938	938	537	1069	37387	0.272789	0.98584	0.427505	0.572495	0.972202	0.959232	0.321521	0.727211
ncoils	13756	13756	12860	574	25064	0.609524	0.660901	0.0651352	0.934865	0.977611	0.658984	0.107516	0.390476
paircoil	488	488	258	1240	37666	0.156463	0.993197	0.471311	0.528689	0.968128	0.961974	0.256449	0.843537
paircoil2	1642	1642	1122	950	36802	0.353741	0.970415	0.316687	0.683313	0.974836	0.947403	0.307407	0.646259
socket	1470	1470	[P]
Venn-Diagram (Matches/Intersections)					Matthews correlation coefficient
[TP]	socket				sequence-level
marcoil	507			marcoil	0.308938
multicoil	634			multicoil	0.20048
multicoil2	401			multicoil2	0.321521
ncoils	896			ncoils	0.107516
paircoil	230			paircoil	0.256449
paircoil2	520			paircoil2	0.307407

## Sheet: 70cut21
Coiled-Coils and Predictions (PDB-version:2020-03)
#PDBs =	46759		#Coiled-Coils =	1200
#PDBSequences =	39394		#Coiled-Coil-Components =	1959
#PDBSeq. wto. X =			#CCCs w. dist. PDBs =
			#CCCs w. dist. PDBseqs. =	677
PDB-Level evaluation
#Positives =	677	[P = TP+FN]	%Positives =	1.44785
#Negatives =	38717	[N = FP+TN]	%Negatives =	82.8012		TP-Rate	TN-Rate		False discovery rate	Negative Predictive Value	Accuracy	Matthews correlation	Miss rate
		#distinctPDBs				Sensitivity	Specificity	Positive Predictive Value				coefficient
tool	#Preds	[P' = TP+FP]	[FP = P'-TP]	[FN = P-TP]	[TN = N-FP]	[Sens = TP/P]	[Spec = TN/N]	[PPV = TP/P']	[FDR = FP/P']	[NPV = TN/(TN+FN)]	[ACC = (TP+TN)/(P+N)]	[MCC=...]	[MR = FN/P]
marcoil	1242	1242	873	308	37844	0.545052	0.977452	0.297101	0.702899	0.991927	0.970021	0.388611	0.454948
multicoil	4039	4039	3600	238	35117	0.648449	0.907018	0.10869	0.89131	0.993268	0.902574	0.23798	0.351551
multicoil2	936	936	619	360	38098	0.468242	0.984012	0.338675	0.661325	0.990639	0.975148	0.38592	0.531758
ncoils	13749	13749	13172	100	25545	0.85229	0.659788	0.0419667	0.958033	0.996101	0.663096	0.139619	0.14771
paircoil	488	488	288	477	38429	0.295421	0.992561	0.409836	0.590164	0.98774	0.980581	0.338371	0.704579
paircoil2	1642	1642	1231	266	37486	0.60709	0.968205	0.250305	0.749695	0.992954	0.961999	0.374093	0.39291
socket	677	677	[P]
Venn-Diagram (Matches/Intersections)					Matthews correlation coefficient
[TP]	socket				sequence-level
marcoil	369			marcoil	0.388611
multicoil	439			multicoil	0.23798
multicoil2	317			multicoil2	0.38592
ncoils	577			ncoils	0.139619
paircoil	200			paircoil	0.338371
paircoil2	411			paircoil2	0.374093

[truncated: 3 more sheets: 50, 50cut14, 50cut21]
