# Supplementary material for: Critical assessment of coiled-coil predictions based on protein structure data
Source: Sci Rep. 2021 Jun 14;11:12439. doi: 10.1038/s41598-021-91886-w (PMC8203680; doi:10.1038/s41598-021-91886-w)
Supplement: Supplementary file 4 — Supplementary Information 4. [file 41598_2021_91886_MOESM4_ESM.xlsx]

## Sheet: cover
Critical assessment of coiled-coil predictions based on protein structure data
Dominic Simm1,2, Klas Hatje1#, Stephan Waack2 and Martin Kollmar1,2*
1 Group Systems Biology of Motor Proteins, Department of NMR-based Structural Biology, Max-Planck-Institute for Biophysical Chemistry, Göttingen, Germany
2 Theoretical Computer Science and Algorithmic Methods, Institute of Computer Science, Georg-August-University Göttingen, Göttingen, Germany
* Corresponding author
E-mail: mako@nmr.mpibpc.mpg.de
# Current address: Roche Pharmaceutical Research and Early Development, Pharmaceutical Sciences, Roche Innovation Center Basel, F. Hoffmann-La Roche Ltd., Basel, Switzerland

## Sheet: hit overlap PDB-level
# Analysis of matches between predictions with all coiled-coil-components (Reg-Offset)
# Run 10 (without Sequences with X's) with CcOverlap and CcOverlapReverse and >= and imprecision=1 and splitOverlap
	#1	#2	#3	#4	#5	#6	#7	#8	#9	#10	#11	#12	#13	#14	#15	#16	#17	#18	#19	#20	#21	#22	#23	#24	#25	#26	#27	#28	#29	#30	#31	#32	#33	#34	#35	#36	#37	#38	#39	#40	#41	#42	#43	#44	#45	#46	#47	#48	#49
marcoil:	59693	13865	6315	6279	6250	6184	6159	6117	5963	5860	5705	5506	5385	5169	4995	4680	4505	4180	3891	3433	2990	2434	2168	6315	6287	6167	5856	5625	5220	4718	4385	4092	3861	3614	3340	3150	2908	2689	2413	2145	1911	1648	1286	1027	0	6494	59693	14117	27803
multicoil:	59693	27089	9253	9212	9169	9101	8927	8857	8715	8566	8375	8110	7935	7720	7476	7204	6965	6740	6476	5746	5446	5043	4919	9253	9245	9084	8964	8700	8321	7874	7406	6836	6338	5611	4658	4168	3651	3139	2666	2278	1662	1222	864	617	0	18393	59693	14117	27803
multicoil2:	59693	8346	5590	5562	5541	5529	5521	5509	5495	5485	5474	5437	5430	5387	5358	5284	5274	5218	5179	5097	5035	4908	4786	5590	5473	4695	3661	2892	2386	1982	1664	1413	1237	1121	962	874	814	736	637	550	430	296	158	59	0	3464	59693	14117	27803
ncoils:	59693	71393	19036	18990	18830	18554	18372	18106	17895	17668	17411	16975	16820	16302	16050	15373	15021	13960	13200	12456	11882	10465	9592	19036	18809	18296	17833	17088	16175	14866	13631	11805	10492	9675	7989	6894	6182	5348	4454	3843	2758	2004	1371	1144	0	61231	59693	14117	27803
paircoil:	59693	3604	2231	2202	2199	2183	2167	2156	2122	2107	2090	2079	2048	2020	2000	1883	1846	1826	1772	1714	1679	1461	1419	2231	2225	2173	2128	2068	1988	1858	1705	1521	1332	1226	1163	1041	957	850	740	630	478	350	193	119	0	1719	59693	14117	27803
paircoil2:	59693	14046	6863	6816	6773	6755	6736	6659	6588	6514	6420	6365	6284	6179	5942	5857	5744	5647	5542	5098	4968	4747	4634	6863	6802	6543	6340	6066	5705	5304	4748	4177	3858	3392	2925	2619	2359	2033	1701	1422	983	568	327	180	0	6812	59693	14117	27803
# Legend
#1 coiledcoilcomponents = # of all stored components							[P = TP+FN]			Both			CoiledCoil-relative						Prediction-relative
#2 matching_seq = # of all cases, where component and prediction exists							[P' = TP+FP]		[P']	[TP-0%]	[FP-0%]	[FDR00%]	[TP50%]	[FP50%]	[FDR50%]	[TP80%]	[FP80%]	[FDR80%]	[TP50%]	[FP50%]	[FDR50%]	[TP80%]	[FP80%]	[FDR80%]
#3 matching_cc_00 = # of all cases with overlap relative to coiledcoil-component ( > 00.0)							[TP]	marcoil:	13865	6315	7550	0.544537	5385	8480	0.611612	3891	9974	0.719365	3614	10251	0.739344	2145	11720	0.845294
#4 matching_cc_05 = # of all cases with overlap relative to coiledcoil-component (>= 05.0)							[TP]	multicoil:	27089	9253	17836	0.658422	7935	19154	0.707077	6476	20613	0.760936	5611	21478	0.792868	2278	24811	0.915907
#5 matching_cc_10 = # of all cases with overlap relative to coiledcoil-component (>= 10.0)							[TP]	multicoil2:	8346	5590	2756	0.330218	5430	2916	0.349389	5179	3167	0.379463	1121	7225	0.865684	550	7796	0.9341
#6 matching_cc_15 = # of all cases with overlap relative to coiledcoil-component (>= 15.0)							[TP]	ncoils:	71393	19036	52357	0.733363	16820	54573	0.764403	13200	58193	0.815108	9675	61718	0.864483	3843	67550	0.946171
#7 matching_cc_20 = # of all cases with overlap relative to coiledcoil-component (>= 20.0)							[TP]	paircoil:	3604	2231	1373	0.380966	2048	1556	0.431743	1772	1832	0.508324	1226	2378	0.659822	630	2974	0.825194
#8 matching_cc_25 = # of all cases with overlap relative to coiledcoil-component (>= 25.0)							[TP]	paircoil2:	14046	6863	7183	0.511391	6284	7762	0.552613	5542	8504	0.605439	3392	10654	0.758508	1422	12624	0.898761
#9 matching_cc_30 = # of all cases with overlap relative to coiledcoil-component (>= 30.0)							[TP]
#10 matching_cc_35 = # of all cases with overlap relative to coiledcoil-component (>= 35.0)							[TP]
#11 matching_cc_40 = # of all cases with overlap relative to coiledcoil-component (>= 40.0)							[TP]
#12 matching_cc_45 = # of all cases with overlap relative to coiledcoil-component (>= 45.0)							[TP]
#13 matching_cc_50 = # of all cases with overlap relative to coiledcoil-component (>= 50.0)							[TP]
#14 matching_cc_55 = # of all cases with overlap relative to coiledcoil-component (>= 55.0)							[TP]
#15 matching_cc_60 = # of all cases with overlap relative to coiledcoil-component (>= 60.0)							[TP]
#16 matching_cc_65 = # of all cases with overlap relative to coiledcoil-component (>= 65.0)							[TP]
#17 matching_cc_70 = # of all cases with overlap relative to coiledcoil-component (>= 70.0)							[TP]
#18 matching_cc_75 = # of all cases with overlap relative to coiledcoil-component (>= 75.0)							[TP]
#19 matching_cc_80 = # of all cases with overlap relative to coiledcoil-component (>= 80.0)							[TP]
#20 matching_cc_85 = # of all cases with overlap relative to coiledcoil-component (>= 85.0)							[TP]
#21 matching_cc_90 = # of all cases with overlap relative to coiledcoil-component (>= 90.0)							[TP]
#22 matching_cc_95 = # of all cases with overlap relative to coiledcoil-component (>= 95.0)							[TP]
#23 matching_cc_100 = # of all cases with overlap relative to coiledcoil-component (>= 100.0)							[TP]
#24 matching_pr_00 = # of all cases with overlap relative to prediction ( > 00.0)
#25 matching_pr_05 = # of all cases with overlap relative to prediction (>= 05.0)
#26 matching_pr_10 = # of all cases with overlap relative to prediction (>= 10.0)
#27 matching_pr_15 = # of all cases with overlap relative to prediction (>= 15.0)
#28 matching_pr_20 = # of all cases with overlap relative to prediction (>= 20.0)
#29 matching_pr_25 = # of all cases with overlap relative to prediction (>= 25.0)
#30 matching_pr_30 = # of all cases with overlap relative to prediction (>= 30.0)
#31 matching_pr_35 = # of all cases with overlap relative to prediction (>= 35.0)
#32 matching_pr_40 = # of all cases with overlap relative to prediction (>= 40.0)
#33 matching_pr_45 = # of all cases with overlap relative to prediction (>= 45.0)
#34 matching_pr_50 = # of all cases with overlap relative to prediction (>= 50.0)
#35 matching_pr_55 = # of all cases with overlap relative to prediction (>= 55.0)
#36 matching_pr_60 = # of all cases with overlap relative to prediction (>= 60.0)
#37 matching_pr_65 = # of all cases with overlap relative to prediction (>= 65.0)
#38 matching_pr_70 = # of all cases with overlap relative to prediction (>= 70.0)
#39 matching_pr_75 = # of all cases with overlap relative to prediction (>= 75.0)
#40 matching_pr_80 = # of all cases with overlap relative to prediction (>= 80.0)
#41 matching_pr_85 = # of all cases with overlap relative to prediction (>= 85.0)
#42 matching_pr_90 = # of all cases with overlap relative to prediction (>= 90.0)
#43 matching_pr_95 = # of all cases with overlap relative to prediction (>= 95.0)
#44 matching_pr_100 = # of all cases with overlap relative to prediction (>= 100.0)
#45 matches = # of all exact matches with imprecision (now: 0, 1, 2, 3)
#46 number of predictions
#47 number of coiledcoilcomponents
#48 number of coiledcoilcomponents with distinct pdbSequence
#49 coiledcoils = # of all stored coiledcoils

## Sheet: hit overlap sequence-level
# Analysis of matches between predictions with all coiled-coil-components (Reg-Offset)
# Run 10 (without Sequences with X's) with CcOverlap and CcOverlapReverse and >= and imprecision=1 and splitOverlap
	#1	#2	#3	#4	#5	#6	#7	#8	#9	#10	#11	#12	#13	#14	#15	#16	#17	#18	#19	#20	#21	#22	#23	#24	#25	#26	#27	#28	#29	#30	#31	#32	#33	#34	#35	#36	#37	#38	#39	#40	#41	#42	#43	#44	#45	#46	#47	#48	#49
marcoil:	14117	3818	2353	2330	2321	2312	2298	2283	2261	2232	2180	2132	2074	1991	1941	1853	1734	1622	1492	1294	1061	821	695	2353	2347	2315	2273	2203	2089	1988	1885	1787	1728	1662	1547	1486	1404	1294	1195	1068	939	821	633	477	0	6494	59693
multicoil:	14117	6565	3095	3064	3049	3031	2974	2941	2887	2831	2753	2676	2610	2532	2417	2310	2205	2127	2025	1791	1700	1562	1508	3095	3094	3047	3013	2944	2829	2732	2619	2440	2295	2111	1854	1693	1522	1364	1159	980	751	558	390	270	0	18393	59693
multicoil2:	14117	2201	1731	1709	1706	1703	1701	1698	1692	1689	1686	1679	1675	1661	1655	1641	1628	1605	1584	1560	1538	1478	1415	1731	1720	1545	1334	1177	1036	923	825	739	677	616	566	508	467	407	355	309	242	160	87	34	0	3464	59693
ncoils:	14117	14729	5157	5126	5114	5072	5005	4955	4862	4794	4702	4632	4554	4410	4320	4202	4055	3809	3605	3343	3164	2839	2519	5157	5155	5027	4910	4784	4587	4306	4060	3589	3295	3084	2541	2224	2003	1778	1515	1319	1083	761	486	403	0	61231	59693
paircoil:	14117	1180	927	903	901	900	896	892	882	873	868	862	848	837	833	800	785	775	751	713	701	642	621	927	925	918	900	886	862	822	763	722	680	643	608	550	504	450	383	325	250	178	96	57	0	1719	59693
paircoil2:	14117	3906	2453	2425	2420	2410	2402	2396	2366	2339	2312	2273	2252	2216	2175	2087	2056	2013	1972	1793	1749	1685	1625	2453	2453	2427	2335	2266	2189	2093	1945	1730	1605	1482	1337	1223	1096	957	813	679	488	302	169	88	0	6812	59693
# Legend
#1 coiledcoilcomponents = # of all stored components							[P = TP+FN]			Both			CoiledCoil-relative						Prediction-relative
#2 matching_seq = # of all cases, where component and prediction exists							[P' = TP+FP]		[P']	[TP-0%]	[FP-0%]	[FDR00%]	[TP50%]	[FP50%]	[FDR50%]	[TP80%]	[FP80%]	[FDR80%]	[TP50%]	[FP50%]	[FDR50%]	[TP80%]	[FP80%]	[FDR80%]
#3 matching_cc_00 = # of all cases with overlap relative to coiledcoil-component ( > 00.0)							[TP]	marcoil:	3818	2353	1465	0.383709	2074	1744	0.456784	1492	2326	0.609219	1662	2156	0.564694	1068	2750	0.720272
#4 matching_cc_05 = # of all cases with overlap relative to coiledcoil-component (>= 05.0)							[TP]	multicoil:	6565	3095	3470	0.528561	2610	3955	0.602437	2025	4540	0.691546	2111	4454	0.678446	980	5585	0.850724
#5 matching_cc_10 = # of all cases with overlap relative to coiledcoil-component (>= 10.0)							[TP]	multicoil2:	2201	1731	470	0.213539	1675	526	0.238982	1584	617	0.280327	616	1585	0.720127	309	1892	0.859609
#6 matching_cc_15 = # of all cases with overlap relative to coiledcoil-component (>= 15.0)							[TP]	ncoils:	14729	5157	9572	0.649874	4554	10175	0.690814	3605	11124	0.755245	3084	11645	0.790617	1319	13410	0.910449
#7 matching_cc_20 = # of all cases with overlap relative to coiledcoil-component (>= 20.0)							[TP]	paircoil:	1180	927	253	0.214407	848	332	0.281356	751	429	0.363559	643	537	0.455085	325	855	0.724576
#8 matching_cc_25 = # of all cases with overlap relative to coiledcoil-component (>= 25.0)							[TP]	paircoil2:	3906	2453	1453	0.371992	2252	1654	0.423451	1972	1934	0.495136	1482	2424	0.620584	679	3227	0.826165
#9 matching_cc_30 = # of all cases with overlap relative to coiledcoil-component (>= 30.0)							[TP]
#10 matching_cc_35 = # of all cases with overlap relative to coiledcoil-component (>= 35.0)							[TP]
#11 matching_cc_40 = # of all cases with overlap relative to coiledcoil-component (>= 40.0)							[TP]			14117	3818	2353	2330	2321	2312	2298	2283	2261	2232	2180	2132	2074	1991	1941	1853	1734	1622	1492	1294	1061	821	695	2353	2347	2315	2273	2203	2089	1988	1885	1787	1728	1662	1547	1486	1404	1294	1195	1068
#12 matching_cc_45 = # of all cases with overlap relative to coiledcoil-component (>= 45.0)							[TP]		14117		14117	6565	3095	3064	3049	3031	2974	2941	2887	2831	2753	2676	2610	2532	2417	2310	2205	2127	2025	1791	1700	1562	1508	3095	3094	3047	3013	2944	2829	2732	2619	2440	2295	2111	1854	1693	1522	1364	1159
#13 matching_cc_50 = # of all cases with overlap relative to coiledcoil-component (>= 50.0)							[TP]		3818	14117		14117	2201	1731	1709	1706	1703	1701	1698	1692	1689	1686	1679	1675	1661	1655	1641	1628	1605	1584	1560	1538	1478	1415	1731	1720	1545	1334	1177	1036	923	825	739	677	616	566	508	467	407
#14 matching_cc_55 = # of all cases with overlap relative to coiledcoil-component (>= 55.0)							[TP]		2353	6565	14117		14117	14729	5157	5126	5114	5072	5005	4955	4862	4794	4702	4632	4554	4410	4320	4202	4055	3809	3605	3343	3164	2839	2519	5157	5155	5027	4910	4784	4587	4306	4060	3589	3295	3084	2541	2224	2003
#15 matching_cc_60 = # of all cases with overlap relative to coiledcoil-component (>= 60.0)							[TP]		2330	3095	2201	14117		14117	1180	927	903	901	900	896	892	882	873	868	862	848	837	833	800	785	775	751	713	701	642	621	927	925	918	900	886	862	822	763	722	680	643	608	550
#16 matching_cc_65 = # of all cases with overlap relative to coiledcoil-component (>= 65.0)							[TP]		2321	3064	1731	14729	14117		14117	3906	2453	2425	2420	2410	2402	2396	2366	2339	2312	2273	2252	2216	2175	2087	2056	2013	1972	1793	1749	1685	1625	2453	2453	2427	2335	2266	2189	2093	1945	1730	1605	1482	1337
#17 matching_cc_70 = # of all cases with overlap relative to coiledcoil-component (>= 70.0)							[TP]		2312	3049	1709	5157	1180	14117
#18 matching_cc_75 = # of all cases with overlap relative to coiledcoil-component (>= 75.0)							[TP]		2298	3031	1706	5126	927	3906
#19 matching_cc_80 = # of all cases with overlap relative to coiledcoil-component (>= 80.0)							[TP]		2283	2974	1703	5114	903	2453
#20 matching_cc_85 = # of all cases with overlap relative to coiledcoil-component (>= 85.0)							[TP]		2261	2941	1701	5072	901	2425
#21 matching_cc_90 = # of all cases with overlap relative to coiledcoil-component (>= 90.0)							[TP]		2232	2887	1698	5005	900	2420
#22 matching_cc_95 = # of all cases with overlap relative to coiledcoil-component (>= 95.0)							[TP]		2180	2831	1692	4955	896	2410
#23 matching_cc_100 = # of all cases with overlap relative to coiledcoil-component (>= 100.0)							[TP]		2132	2753	1689	4862	892	2402
#24 matching_pr_00 = # of all cases with overlap relative to prediction ( > 00.0)									2074	2676	1686	4794	882	2396
#25 matching_pr_05 = # of all cases with overlap relative to prediction (>= 05.0)									1991	2610	1679	4702	873	2366
#26 matching_pr_10 = # of all cases with overlap relative to prediction (>= 10.0)									1941	2532	1675	4632	868	2339
#27 matching_pr_15 = # of all cases with overlap relative to prediction (>= 15.0)									1853	2417	1661	4554	862	2312
#28 matching_pr_20 = # of all cases with overlap relative to prediction (>= 20.0)									1734	2310	1655	4410	848	2273
#29 matching_pr_25 = # of all cases with overlap relative to prediction (>= 25.0)									1622	2205	1641	4320	837	2252
#30 matching_pr_30 = # of all cases with overlap relative to prediction (>= 30.0)									1492	2127	1628	4202	833	2216
#31 matching_pr_35 = # of all cases with overlap relative to prediction (>= 35.0)									1294	2025	1605	4055	800	2175
#32 matching_pr_40 = # of all cases with overlap relative to prediction (>= 40.0)									1061	1791	1584	3809	785	2087
#33 matching_pr_45 = # of all cases with overlap relative to prediction (>= 45.0)									821	1700	1560	3605	775	2056
#34 matching_pr_50 = # of all cases with overlap relative to prediction (>= 50.0)									695	1562	1538	3343	751	2013
#35 matching_pr_55 = # of all cases with overlap relative to prediction (>= 55.0)									2353	1508	1478	3164	713	1972
#36 matching_pr_60 = # of all cases with overlap relative to prediction (>= 60.0)									2347	3095	1415	2839	701	1793
#37 matching_pr_65 = # of all cases with overlap relative to prediction (>= 65.0)									2315	3094	1731	2519	642	1749
#38 matching_pr_70 = # of all cases with overlap relative to prediction (>= 70.0)									2273	3047	1720	5157	621	1685
#39 matching_pr_75 = # of all cases with overlap relative to prediction (>= 75.0)									2203	3013	1545	5155	927	1625
#40 matching_pr_80 = # of all cases with overlap relative to prediction (>= 80.0)									2089	2944	1334	5027	925	2453
#41 matching_pr_85 = # of all cases with overlap relative to prediction (>= 85.0)									1988	2829	1177	4910	918	2453
#42 matching_pr_90 = # of all cases with overlap relative to prediction (>= 90.0)									1885	2732	1036	4784	900	2427
#43 matching_pr_95 = # of all cases with overlap relative to prediction (>= 95.0)									1787	2619	923	4587	886	2335
#44 matching_pr_100 = # of all cases with overlap relative to prediction (>= 100.0)									1728	2440	825	4306	862	2266
#45 matches = # of all exact matches with imprecision (now: 0, 1, 2, 3)									1662	2295	739	4060	822	2189
#46 number of predictions									1547	2111	677	3589	763	2093
#47 number of coiledcoilcomponents									1486	1854	616	3295	722	1945
#48 number of coiledcoilcomponents with distinct pdbSequence									1404	1693	566	3084	680	1730
#49 coiledcoils = # of all stored coiledcoils									1294	1522	508	2541	643	1605
									1195	1364	467	2224	608	1482
									1068	1159	407	2003	550	1337
									939	980	355	1778	504	1223
									821	751	309	1515	450	1096
									633	558	242	1319	383	957
									477	390	160	1083	325	813
									0	270	87	761	250	679
									6494	0	34	486	178	488
										18393	0	403	96	302
											3464	0	57	169
												61231	0	88
													1719	0
														6812
[truncated: 11 more columns]
