# Supplementary material for: Critical assessment of coiled-coil predictions based on protein structure data
Source: Sci Rep. 2021 Jun 14;11:12439. doi: 10.1038/s41598-021-91886-w (PMC8203680; doi:10.1038/s41598-021-91886-w)
Supplement: Supplementary file 5 — Supplementary Information 5. [file 41598_2021_91886_MOESM5_ESM.xlsx]

## Sheet: cover
Critical assessment of coiled-coil predictions based on protein structure data
Dominic Simm1,2, Klas Hatje1#, Stephan Waack2 and Martin Kollmar1,2*
1 Group Systems Biology of Motor Proteins, Department of NMR-based Structural Biology, Max-Planck-Institute for Biophysical Chemistry, Göttingen, Germany
2 Theoretical Computer Science and Algorithmic Methods, Institute of Computer Science, Georg-August-University Göttingen, Göttingen, Germany
* Corresponding author
E-mail: mako@nmr.mpibpc.mpg.de
# Current address: Roche Pharmaceutical Research and Early Development, Pharmaceutical Sciences, Roche Innovation Center Basel, F. Hoffmann-La Roche Ltd., Basel, Switzerland

## Sheet: 100
Coiled-Coils and Predictions (PDB-version:2020-03)
#PDBSequences =	187776		#Coiled-Coils =	27803
#PDBs =	144270		#Coiled-Coil-Components =	59693
#PDBSeq. wto. X =	187021		#CCCs w. dist. PDBs =	10684
			#CCCs w. dist. PDBseqs. =	14117
PDB-Level evaluation
#Positives =	14117	[P = TP+FN]
#Negatives =	172904	[N = FP+TN]				TP-Rate	TN-Rate		False discovery rate	Negative Predictive Value	Accuracy	Matthews correlation	Miss rate
		#distinctPDBs				Sensitivity	Specificity	Positive Predictive Value				coefficient
tool	#Preds	[P' = TP+FP]	[FP = P'-TP]	[FN = P-TP]	[TN = N-FP]	[Sens = TP/P]	[Spec = TN/N]	[PPV = TP/P']	[FDR = FP/P']	[NPV = TN/(TN+FN)]	[ACC = (TP+TN)/(P+N)]	[MCC=...]	[MR = FN/P]
marcoil	6494	6494	4141	11764	168763	0.166678	0.97605	0.362334	0.637666	0.934835	0.914956	0.205948	0.833322
multicoil	18393	18393	15298	11022	157606	0.219239	0.911523	0.168271	0.831729	0.934637	0.859267	0.116002	0.780761
multicoil2	3464	3464	1733	12386	171171	0.122618	0.989977	0.499711	0.500289	0.932522	0.924506	0.220607	0.877382
ncoils	61231	61231	56074	8960	116830	0.365304	0.675693	0.084222	0.915778	0.92877	0.652264	0.0230791	0.634696
paircoil	1719	1719	792	13190	172112	0.0656655	0.995419	0.539267	0.460733	0.928819	0.925238	0.169095	0.934334
paircoil2	6812	6812	4359	11664	168545	0.173762	0.974789	0.3601	0.6399	0.935275	0.914325	0.209472	0.826238
socket	14117	14117	[P]
Venn-Diagram (Matches/Intersections)					Matthews correlation coefficient
[TP]	socket				sequence-level
marcoil	2353			marcoil	0.205948
multicoil	3095			multicoil	0.116002
multicoil2	1731			multicoil2	0.220607
ncoils	5157			ncoils	0.0230791
paircoil	927			paircoil	0.169095
paircoil2	2453			paircoil2	0.209472

## Sheet: 100 20%
Coiled-Coils and Predictions (PDB-version:2020-03)
#PDBSequences =	187776		#Coiled-Coils =	27803
#PDBs =	144270		#Coiled-Coil-Components =	59693
#PDBSeq. wto. X =	187021		#CCCs w. dist. PDBs =	10684
			#CCCs w. dist. PDBseqs. =	14117
PDB-Level evaluation
#Positives =	14117	[P = TP+FN]
#Negatives =	172904	[N = FP+TN]				TP-Rate	TN-Rate		False discovery rate	Negative Predictive Value	Accuracy	Matthews correlation	Miss rate
		#distinctPDBs				Sensitivity	Specificity	Positive Predictive Value				coefficient
tool	#Preds	[P' = TP+FP]	[FP = P'-TP]	[FN = P-TP]	[TN = N-FP]	[Sens = TP/P]	[Spec = TN/N]	[PPV = TP/P']	[FDR = FP/P']	[NPV = TN/(TN+FN)]	[ACC = (TP+TN)/(P+N)]	[MCC=...]	[MR = FN/P]
marcoil	6494	6494	4196	11819	168708	0.162782	0.975732	0.353865	0.646135	0.934531	0.914368	0.199868	0.837218
multicoil	18393	18393	15419	11143	157485	0.210668	0.910823	0.161692	0.838308	0.93392	0.857973	0.107777	0.789332
multicoil2	3464	3464	1763	12416	171141	0.120493	0.989804	0.491051	0.508949	0.932359	0.924185	0.216103	0.879507
ncoils	61231	61231	56226	9112	116678	0.354537	0.674814	0.0817396	0.91826	0.927562	0.650638	0.0165229	0.645463
paircoil	1719	1719	823	13221	172081	0.0634696	0.99524	0.521233	0.478767	0.928652	0.924907	0.16252	0.93653
paircoil2	6812	6812	4410	11715	168494	0.170149	0.974495	0.352613	0.647387	0.934992	0.91378	0.203962	0.829851
socket	14117	14117	[P]
Venn-Diagram (Matches/Intersections)					Matthews correlation coefficient
[TP]	socket				sequence-level
marcoil	2298			marcoil	0.199868
multicoil	2974			multicoil	0.107777
multicoil2	1701			multicoil2	0.216103
ncoils	5005			ncoils	0.0165229
paircoil	896			paircoil	0.16252
paircoil2	2402			paircoil2	0.203962

## Sheet: 100 40%
Coiled-Coils and Predictions (PDB-version:2020-03)
#PDBSequences =	187776		#Coiled-Coils =	27803
#PDBs =	144270		#Coiled-Coil-Components =	59693
#PDBSeq. wto. X =	187021		#CCCs w. dist. PDBs =	10684
			#CCCs w. dist. PDBseqs. =	14117
PDB-Level evaluation
#Positives =	14117	[P = TP+FN]
#Negatives =	172904	[N = FP+TN]				TP-Rate	TN-Rate		False discovery rate	Negative Predictive Value	Accuracy	Matthews correlation	Miss rate
		#distinctPDBs				Sensitivity	Specificity	Positive Predictive Value				coefficient
tool	#Preds	[P' = TP+FP]	[FP = P'-TP]	[FN = P-TP]	[TN = N-FP]	[Sens = TP/P]	[Spec = TN/N]	[PPV = TP/P']	[FDR = FP/P']	[NPV = TN/(TN+FN)]	[ACC = (TP+TN)/(P+N)]	[MCC=...]	[MR = FN/P]
marcoil	6494	6494	4314	11937	168590	0.154424	0.97505	0.335694	0.664306	0.933877	0.913106	0.186822	0.845576
multicoil	18393	18393	15640	11364	157264	0.195013	0.909545	0.149677	0.850323	0.932609	0.85561	0.0927558	0.804987
multicoil2	3464	3464	1778	12431	171126	0.11943	0.989717	0.486721	0.513279	0.932277	0.924025	0.213852	0.88057
ncoils	61231	61231	56529	9415	116375	0.333074	0.673061	0.0767912	0.923209	0.925153	0.647398	0.00345363	0.666926
paircoil	1719	1719	851	13249	172053	0.0614862	0.995078	0.504945	0.495055	0.928501	0.924607	0.156581	0.938514
paircoil2	6812	6812	4500	11805	168404	0.163774	0.973974	0.339401	0.660599	0.934493	0.912817	0.194238	0.836226
socket	14117	14117	[P]
Venn-Diagram (Matches/Intersections)					Matthews correlation coefficient
[TP]	socket				sequence-level
marcoil	2180			marcoil	0.186822
multicoil	2753			multicoil	0.0927558
multicoil2	1686			multicoil2	0.213852
ncoils	4702			ncoils	0.00345363
paircoil	868			paircoil	0.156581
paircoil2	2312			paircoil2	0.194238

## Sheet: 100 60%
Coiled-Coils and Predictions (PDB-version:2020-03)
#PDBSequences =	187776		#Coiled-Coils =	27803
#PDBs =	144270		#Coiled-Coil-Components =	59693
#PDBSeq. wto. X =	187021		#CCCs w. dist. PDBs =	10684
			#CCCs w. dist. PDBseqs. =	14117
PDB-Level evaluation
#Positives =	14117	[P = TP+FN]
#Negatives =	172904	[N = FP+TN]				TP-Rate	TN-Rate		False discovery rate	Negative Predictive Value	Accuracy	Matthews correlation	Miss rate
		#distinctPDBs				Sensitivity	Specificity	Positive Predictive Value				coefficient
tool	#Preds	[P' = TP+FP]	[FP = P'-TP]	[FN = P-TP]	[TN = N-FP]	[Sens = TP/P]	[Spec = TN/N]	[PPV = TP/P']	[FDR = FP/P']	[NPV = TN/(TN+FN)]	[ACC = (TP+TN)/(P+N)]	[MCC=...]	[MR = FN/P]
marcoil	6494	6494	4553	12176	168351	0.137494	0.973667	0.298891	0.701109	0.932553	0.91055	0.160398	0.862506
multicoil	18393	18393	15976	11700	156928	0.171212	0.907602	0.131409	0.868591	0.930617	0.852017	0.0699174	0.828788
multicoil2	3464	3464	1809	12462	171095	0.117235	0.989538	0.477771	0.522229	0.932108	0.923693	0.209198	0.882765
ncoils	61231	61231	56911	9797	115993	0.306014	0.670852	0.0705525	0.929448	0.922116	0.643313	-0.0130231	0.693986
paircoil	1719	1719	886	13284	172018	0.0590069	0.994876	0.484584	0.515416	0.928312	0.924233	0.149157	0.940993
paircoil2	6812	6812	4637	11942	168267	0.15407	0.973182	0.319289	0.680711	0.933732	0.911352	0.179436	0.84593
socket	14117	14117	[P]
Venn-Diagram (Matches/Intersections)					Matthews correlation coefficient
[TP]	socket				sequence-level
marcoil	1941			marcoil	0.160398
multicoil	2417			multicoil	0.0699174
multicoil2	1655			multicoil2	0.209198
ncoils	4320			ncoils	-0.0130231
paircoil	833			paircoil	0.149157
paircoil2	2175			paircoil2	0.179436

## Sheet: 100 80%
Coiled-Coils and Predictions (PDB-version:2020-03)
#PDBSequences =	187776		#Coiled-Coils =	27803
#PDBs =	144270		#Coiled-Coil-Components =	59693
#PDBSeq. wto. X =	187021		#CCCs w. dist. PDBs =	10684
			#CCCs w. dist. PDBseqs. =	14117
PDB-Level evaluation
#Positives =	14117	[P = TP+FN]
#Negatives =	172904	[N = FP+TN]				TP-Rate	TN-Rate		False discovery rate	Negative Predictive Value	Accuracy	Matthews correlation	Miss rate
		#distinctPDBs				Sensitivity	Specificity	Positive Predictive Value				coefficient
tool	#Preds	[P' = TP+FP]	[FP = P'-TP]	[FN = P-TP]	[TN = N-FP]	[Sens = TP/P]	[Spec = TN/N]	[PPV = TP/P']	[FDR = FP/P']	[NPV = TN/(TN+FN)]	[ACC = (TP+TN)/(P+N)]	[MCC=...]	[MR = FN/P]
marcoil	6494	6494	5002	12625	167902	0.105688	0.971071	0.229751	0.770249	0.930066	0.905749	0.110758	0.894312
multicoil	18393	18393	16368	12092	156536	0.143444	0.905335	0.110096	0.889904	0.928292	0.847825	0.0432727	0.856556
multicoil2	3464	3464	1880	12533	171024	0.112205	0.989127	0.457275	0.542725	0.931721	0.922934	0.198539	0.887795
ncoils	61231	61231	57626	10512	115278	0.255366	0.666717	0.0588754	0.941125	0.916432	0.635667	-0.0438631	0.744634
paircoil	1719	1719	968	13366	171936	0.0531983	0.994402	0.436882	0.563118	0.927869	0.923356	0.131765	0.946802
paircoil2	6812	6812	4840	12145	168064	0.13969	0.972008	0.289489	0.710511	0.932606	0.909181	0.157504	0.86031
socket	14117	14117	[P]
Venn-Diagram (Matches/Intersections)					Matthews correlation coefficient
[TP]	socket				sequence-level
marcoil	1492			marcoil	0.110758
multicoil	2025			multicoil	0.0432727
multicoil2	1584			multicoil2	0.198539
ncoils	3605			ncoils	-0.0438631
paircoil	751			paircoil	0.131765
paircoil2	1972			paircoil2	0.157504

## Sheet: 100 100%
Coiled-Coils and Predictions (PDB-version:2020-03)
#PDBSequences =	187776		#Coiled-Coils =	27803
#PDBs =	144270		#Coiled-Coil-Components =	59693
#PDBSeq. wto. X =	187021		#CCCs w. dist. PDBs =	10684
			#CCCs w. dist. PDBseqs. =	14117
PDB-Level evaluation
#Positives =	14117	[P = TP+FN]
#Negatives =	172904	[N = FP+TN]				TP-Rate	TN-Rate		False discovery rate	Negative Predictive Value	Accuracy	Matthews correlation	Miss rate
		#distinctPDBs				Sensitivity	Specificity	Positive Predictive Value				coefficient
tool	#Preds	[P' = TP+FP]	[FP = P'-TP]	[FN = P-TP]	[TN = N-FP]	[Sens = TP/P]	[Spec = TN/N]	[PPV = TP/P']	[FDR = FP/P']	[NPV = TN/(TN+FN)]	[ACC = (TP+TN)/(P+N)]	[MCC=...]	[MR = FN/P]
marcoil	6494	6494	5799	13422	167105	0.0492314	0.966461	0.107022	0.892978	0.925651	0.897225	0.0226434	0.950769
multicoil	18393	18393	16885	12609	156019	0.106822	0.902345	0.0819877	0.918012	0.925226	0.842296	0.00813154	0.893178
multicoil2	3464	3464	2049	12702	170855	0.100234	0.988149	0.408487	0.591513	0.930801	0.921127	0.173169	0.899766
ncoils	61231	61231	58712	11598	114192	0.178437	0.660436	0.0411393	0.958861	0.907799	0.624053	-0.0907053	0.821563
paircoil	1719	1719	1098	13496	171806	0.0439895	0.99365	0.361257	0.638743	0.927168	0.921966	0.104192	0.95601
paircoil2	6812	6812	5187	12492	167717	0.115109	0.970001	0.23855	0.76145	0.93068	0.905471	0.120013	0.884891
socket	14117	14117	[P]
Venn-Diagram (Matches/Intersections)					Matthews correlation coefficient
[TP]	socket				sequence-level
marcoil	695			marcoil	0.0226434
multicoil	1508			multicoil	0.00813154
multicoil2	1415			multicoil2	0.173169
ncoils	2519			ncoils	-0.0907053
paircoil	621			paircoil	0.104192
paircoil2	1625			paircoil2	0.120013

## Sheet: 50cut21
Coiled-Coils and Predictions (PDB-version:2020-03)
#PDBs =	36537		#Coiled-Coils =	934
#PDBSequences =	30397		#Coiled-Coil-Components =	1519
#PDBSeq. wto. X =			#CCCs w. dist. PDBs =
			#CCCs w. dist. PDBseqs. =	547
PDB-Level evaluation
#Positives =	547	[P = TP+FN]
#Negatives =	29850	[N = FP+TN]				TP-Rate	TN-Rate		False discovery rate	Negative Predictive Value	Accuracy	Matthews correlation	Miss rate
		#distinctPDBs				Sensitivity	Specificity	Positive Predictive Value				coefficient
tool	#Preds	[P' = TP+FP]	[FP = P'-TP]	[FN = P-TP]	[TN = N-FP]	[Sens = TP/P]	[Spec = TN/N]	[PPV = TP/P']	[FDR = FP/P']	[NPV = TN/(TN+FN)]	[ACC = (TP+TN)/(P+N)]	[MCC=...]	[MR = FN/P]
marcoil	1043	1043	740	244	29110	0.553931	0.975209	0.290508	0.709492	0.991688	0.967628	0.386421	0.446069
multicoil	3305	3305	2942	184	26908	0.66362	0.901441	0.109834	0.890166	0.993208	0.897161	0.241298	0.33638
multicoil2	774	774	509	282	29341	0.484461	0.982948	0.342377	0.657623	0.99048	0.973978	0.394437	0.515539
ncoils	11198	11198	10729	78	19121	0.857404	0.64057	0.0418825	0.958118	0.995937	0.644471	0.137234	0.142596
paircoil	385	385	225	387	29625	0.292505	0.992462	0.415584	0.584416	0.987105	0.979866	0.338752	0.707495
paircoil2	1346	1346	1014	215	28836	0.606947	0.96603	0.246657	0.753343	0.992599	0.959568	0.370254	0.393053
socket	547	547	[P]
Venn-Diagram (Matches/Intersections)					Matthews correlation coefficient
[TP]	socket				sequence-level
marcoil	303			marcoil	0.386421
multicoil	363			multicoil	0.241298
multicoil2	265			multicoil2	0.394437
ncoils	469			ncoils	0.137234
paircoil	160			paircoil	0.338752
paircoil2	332			paircoil2	0.370254

## Sheet: 50cut21 20%
Coiled-Coils and Predictions (PDB-version:2020-03)
#PDBs =	36537		#Coiled-Coils =	934
#PDBSequences =	30397		#Coiled-Coil-Components =	1519
#PDBSeq. wto. X =			#CCCs w. dist. PDBs =
			#CCCs w. dist. PDBseqs. =	547
PDB-Level evaluation
#Positives =	547	[P = TP+FN]
#Negatives =	29850	[N = FP+TN]				TP-Rate	TN-Rate		False discovery rate	Negative Predictive Value	Accuracy	Matthews correlation	Miss rate
		#distinctPDBs				Sensitivity	Specificity	Positive Predictive Value				coefficient
tool	#Preds	[P' = TP+FP]	[FP = P'-TP]	[FN = P-TP]	[TN = N-FP]	[Sens = TP/P]	[Spec = TN/N]	[PPV = TP/P']	[FDR = FP/P']	[NPV = TN/(TN+FN)]	[ACC = (TP+TN)/(P+N)]	[MCC=...]	[MR = FN/P]
marcoil	1043	1043	743	247	29107	0.548446	0.975109	0.287632	0.712368	0.991585	0.967431	0.382342	0.451554
multicoil	3305	3305	2957	199	26893	0.636197	0.900938	0.105295	0.894705	0.992655	0.896174	0.229374	0.363803
multicoil2	774	774	510	283	29340	0.482633	0.982915	0.341085	0.658915	0.990447	0.973912	0.392866	0.517367
ncoils	11198	11198	10737	86	19113	0.842779	0.640302	0.0411681	0.958832	0.995521	0.643945	0.13313	0.157221
paircoil	385	385	228	390	29622	0.28702	0.992362	0.407792	0.592208	0.987005	0.979669	0.332113	0.71298
paircoil2	1346	1346	1018	219	28832	0.599634	0.965896	0.243685	0.756315	0.992462	0.959305	0.365442	0.400366
socket	547	547	[P]
Venn-Diagram (Matches/Intersections)					Matthews correlation coefficient
[TP]	socket				sequence-level
marcoil	300			marcoil	0.382342
multicoil	348			multicoil	0.229374
multicoil2	264			multicoil2	0.392866
ncoils	461			ncoils	0.13313
paircoil	157			paircoil	0.332113
paircoil2	328			paircoil2	0.365442

## Sheet: 50cut21 40%
Coiled-Coils and Predictions (PDB-version:2020-03)
#PDBs =	36537		#Coiled-Coils =	934
#PDBSequences =	30397		#Coiled-Coil-Components =	1519
#PDBSeq. wto. X =			#CCCs w. dist. PDBs =
			#CCCs w. dist. PDBseqs. =	547
PDB-Level evaluation
#Positives =	547	[P = TP+FN]
#Negatives =	29850	[N = FP+TN]				TP-Rate	TN-Rate		False discovery rate	Negative Predictive Value	Accuracy	Matthews correlation	Miss rate
		#distinctPDBs				Sensitivity	Specificity	Positive Predictive Value				coefficient
tool	#Preds	[P' = TP+FP]	[FP = P'-TP]	[FN = P-TP]	[TN = N-FP]	[Sens = TP/P]	[Spec = TN/N]	[PPV = TP/P']	[FDR = FP/P']	[NPV = TN/(TN+FN)]	[ACC = (TP+TN)/(P+N)]	[MCC=...]	[MR = FN/P]
marcoil	1043	1043	764	268	29086	0.510055	0.974405	0.267498	0.732502	0.99087	0.966049	0.353792	0.489945
multicoil	3305	3305	2984	226	26866	0.586837	0.900034	0.0971256	0.902874	0.991658	0.894397	0.207909	0.413163
multicoil2	774	774	513	286	29337	0.477148	0.982814	0.337209	0.662791	0.990345	0.973715	0.388153	0.522852
ncoils	11198	11198	10775	124	19075	0.773309	0.639028	0.0377746	0.962225	0.993541	0.641445	0.113634	0.226691
paircoil	385	385	234	396	29616	0.276051	0.992161	0.392208	0.607792	0.986805	0.979274	0.318835	0.723949
paircoil2	1346	1346	1032	233	28818	0.57404	0.965427	0.233284	0.766716	0.99198	0.958384	0.3486	0.42596
socket	547	547	[P]
Venn-Diagram (Matches/Intersections)					Matthews correlation coefficient
[TP]	socket				sequence-level
marcoil	279			marcoil	0.353792
multicoil	321			multicoil	0.207909
multicoil2	261			multicoil2	0.388153
ncoils	423			ncoils	0.113634
paircoil	151			paircoil	0.318835
paircoil2	314			paircoil2	0.3486

[truncated: 3 more sheets: 50cut21 60%, 50cut21 80%, 50cut21 100%]
