# Supplementary material for: Critical assessment of coiled-coil predictions based on protein structure data
Source: Sci Rep. 2021 Jun 14;11:12439. doi: 10.1038/s41598-021-91886-w (PMC8203680; doi:10.1038/s41598-021-91886-w)
Supplement: Supplementary file 6 — Supplementary Information 6. [file 41598_2021_91886_MOESM6_ESM.xlsx]

## Sheet: cover
Critical assessment of coiled-coil predictions based on protein structure data
Dominic Simm1,2, Klas Hatje1#, Stephan Waack2 and Martin Kollmar1,2*
1 Group Systems Biology of Motor Proteins, Department of NMR-based Structural Biology, Max-Planck-Institute for Biophysical Chemistry, Göttingen, Germany
2 Theoretical Computer Science and Algorithmic Methods, Institute of Computer Science, Georg-August-University Göttingen, Göttingen, Germany
* Corresponding author
E-mail: mako@nmr.mpibpc.mpg.de
# Current address: Roche Pharmaceutical Research and Early Development, Pharmaceutical Sciences, Roche Innovation Center Basel, F. Hoffmann-La Roche Ltd., Basel, Switzerland

## Sheet: DSSP
# Analysis of matches between predictions with ProteinSecondaryStructures (DSSP)
tool	#-	#0	#1	#2	#3	#4	#5	Sum with Gaps	#-	#0	#1	#2	#3	#4	#5	Sum without Gaps	#0	#1	#2	#3	#4	#5
marcoil:	53284	517	2562	2470	307111	8260	13480	387684	0.137442	0.00133356	0.00660847	0.00637117	0.792168	0.021306	0.0347706	334400	0.00154605	0.00766148	0.00738636	0.918394	0.024701	0.040311
multicoil:	126779	2275	22148	11927	683150	28899	48495	923673	0.137255	0.00246299	0.0239782	0.0129126	0.739602	0.031287	0.0525023	796894	0.00285483	0.0277929	0.0149669	0.857266	0.0362645	0.060855
multicoil2:	77780	948	12712	5736	388511	15273	24621	525581	0.147989	0.00180372	0.0241866	0.0109136	0.739203	0.0290593	0.0468453	447801	0.00211701	0.0283876	0.0128093	0.867597	0.0341067	0.054982
ncoils:	416430	10078	137088	51207	2032974	120786	200804	2969367	0.140242	0.00339399	0.0461674	0.0172451	0.684649	0.0406774	0.0676252	2552937	0.00394761	0.0536982	0.0200581	0.796328	0.0473126	0.0786561
paircoil:	26833	140	1013	587	111444	3240	4636	147893	0.181435	0.00094663	0.00684955	0.00396909	0.753545	0.0219077	0.031347	121060	0.00115645	0.00836775	0.00484884	0.920568	0.0267636	0.0382951
paircoil2:	74079	976	5490	4492	364954	12379	19048	481418	0.153877	0.00202734	0.0114038	0.00933077	0.758081	0.0257136	0.0395664	407339	0.00239604	0.0134777	0.0110277	0.895947	0.0303899	0.046762
socket:	55	0	0	0	978146	0	0	978201	5.62257e-05	0	0	0	0.999944	0	0	978146	0	0	0	1	0	0
# Legend															0.207832	0.00794204
#- = Gaps in DSSP															0.260398	0.0264412
#0 = B, beta bridge (Bridges)															0.260797	0.0259903
#1 = E, beta strand (Sheets)															0.315351	0.0495614
#2 = G, 3/10-helix (Helices)															0.246455	0.00779618
#3 = H, alpha helix (Helices)															0.241919	0.0134312
#4 = S, bend (Bends)															5.62257e-05	0
#5 = T, turn (Turns)
#6 = abs. Sum AA
